# Supplementary material for: The oral-gut-joint axis in osteoarthritis: a multiomics case-control study
Source: Front Cell Infect Microbiol. 2026 Jun 22;16:1833218. doi: 10.3389/fcimb.2026.1833218 (PMC13333612; doi:10.3389/fcimb.2026.1833218)
Supplement: Supplementary file 2 [file Table1.xlsx]

## Sheet: Table S1
Supplementary Table1. The characteristics of the participants included in the study
Meta-data	OA（n=25）	HC（n=20）	p-value
Age(years)	66.6±7.9	67.5±6.0	0.653
Body mass index（kg/m²）	27.64±2.80	26.27±2.25	0.076
Female (%)	52	40	0.616
Smoking Status (%)	8	20	0.383
Drinking Status (%)	12	25	0.435
Diabetes Type II (%)	20	15	0.66
Hypertension (%)	60	55	0.73
